# Supplementary material for: Mechanism of Action of Endophytic Fungi Hypocrea lixii and Beauveria bassiana in Phaseolus vulgaris as Biopesticides against Pea Leafminer and Fall Armyworm
Source: Molecules. 2021 Sep 20;26(18):5694. doi: 10.3390/molecules26185694 (PMC8471441; doi:10.3390/molecules26185694)
Supplement: Supplementary file 1 [file molecules-26-05694-s001.zip]

Archive with 1 entries (1 files):
- molecules-1327903-supplementary.pdf
